# Supplementary material for: ﻿Impatiensbeipanjiangensis (Balsaminaceae), a new species from Guizhou, China
Source: PhytoKeys. 2024 Apr 30;241:201–13. doi: 10.3897/phytokeys.241.113700 (PMC11077263; doi:10.3897/phytokeys.241.113700)
Supplement: XML Treatment for Impatiens beipanjiangensis [file phytokeys.241.113700-treatment1.xml]

<!DOCTYPE tp:taxon-treatment
  PUBLIC "-//TaxonX//DTD Taxonomic Treatment Publishing DTD v0 20100105//EN" "tax-treatment-NSO.dtd">
<tp:taxon-treatment xmlns:tp="http://www.plazi.org/taxpub"><tp:treatment-meta><kwd-group><label>Taxon classification</label><kwd>
              <named-content content-type="kingdom">Plantae</named-content>
            </kwd><kwd>
              <named-content content-type="order">Ericales</named-content>
            </kwd><kwd>
              <named-content content-type="family">Balsaminaceae</named-content>
            </kwd></kwd-group><mixed-citation publication-type="journal"><person-group><name><surname>Hu</surname><given-names>Hong-Fen</given-names></name><name><surname>Xu</surname><given-names>Jian</given-names></name><name><surname>An</surname><given-names>Ming-Tai</given-names></name><name><surname>Guo</surname><given-names>Ying</given-names></name><name><surname>Yang</surname><given-names>Jia-Wen</given-names></name></person-group><article-title>﻿<italic><tp:taxon-name><tp:taxon-name-part taxon-name-part-type="genus" reg="Impatiens">Impatiens</tp:taxon-name-part><tp:taxon-name-part taxon-name-part-type="species" reg="beipanjiangensis">beipanjiangensis</tp:taxon-name-part></tp:taxon-name></italic> (<tp:taxon-name><tp:taxon-name-part taxon-name-part-type="family">Balsaminaceae</tp:taxon-name-part></tp:taxon-name>), a new species from Guizhou, China</article-title><source>PhytoKeys</source><day>30</day><month>04</month><year>2024</year><volume>241</volume><fpage>201</fpage><lpage>213</lpage><pub-id pub-id-type="doi">10.3897/phytokeys.241.113700</pub-id></mixed-citation></tp:treatment-meta><tp:nomenclature><label>﻿</label><tp:taxon-name>
            <object-id xmlns:xlink="http://www.w3.org/1999/xlink" content-type="arpha" xlink:type="simple">B148A56D-BB05-5CC1-98BC-AEA7355FAD61</object-id>
            <tp:taxon-name-part taxon-name-part-type="genus" reg="Impatiens">Impatiens</tp:taxon-name-part>
            <tp:taxon-name-part taxon-name-part-type="species" reg="beipanjiangensis">beipanjiangensis</tp:taxon-name-part>
            <object-id xmlns:xlink="http://www.w3.org/1999/xlink" content-type="ipni" xlink:type="simple">urn:lsid:ipni.org:names:77340983-1</object-id>
          </tp:taxon-name><tp:taxon-authority>Jian Xu &amp; H.F. Hu</tp:taxon-authority><tp:taxon-status xmlns:xlink="http://www.w3.org/1999/xlink" xlink:type="simple">sp. nov.</tp:taxon-status><xref ref-type="fig" rid="F1">Figs 1</xref><xref ref-type="fig" rid="F2">, 2</xref></tp:nomenclature><tp:treatment-sec sec-type="material" id="SECID0EROAC"><title>Type.</title><p>China, Guizhou, Panzhou City, Pugu Township, humid valley, alt. 1306 m, <named-content xmlns:xlink="http://www.w3.org/1999/xlink" content-type="dwc:verbatimCoordinates" xlink:type="simple"><named-content content-type="geo-json" specific-use="{&#34;type&#34;:&#34;Point&#34;,&#34;coordinates&#34;:[104.742758,26.053794]}" id="NCID0E1OAC" xlink:type="simple">26°3'13.66"N, 104°44'33.93"E</named-content></named-content>, 06 Oct 2019, <italic>Jian Xu, Ying Guo and Jia-Wen Yang</italic> (holotype: GZAC!20191006PZ001, isotype: GZAC!20191006PZ002).</p></tp:treatment-sec><tp:treatment-sec sec-type="diagnosis" id="SECID0EBPAC"><title>Diagnosis.</title><p>This species is similar in morphology to <italic><tp:taxon-name><tp:taxon-name-part taxon-name-part-type="genus" reg="Impatiens">I.</tp:taxon-name-part><tp:taxon-name-part taxon-name-part-type="species" reg="liboensis">liboensis</tp:taxon-name-part></tp:taxon-name></italic>, <italic><tp:taxon-name><tp:taxon-name-part taxon-name-part-type="genus" reg="Impatiens">I.</tp:taxon-name-part><tp:taxon-name-part taxon-name-part-type="species" reg="chishuiensis">chishuiensis</tp:taxon-name-part></tp:taxon-name></italic> and <italic><tp:taxon-name><tp:taxon-name-part taxon-name-part-type="genus" reg="Impatiens">I.</tp:taxon-name-part><tp:taxon-name-part taxon-name-part-type="species" reg="clavigera">clavigera</tp:taxon-name-part></tp:taxon-name></italic> and is close in phylogeny to <italic><tp:taxon-name><tp:taxon-name-part taxon-name-part-type="genus" reg="Impatiens">I.</tp:taxon-name-part><tp:taxon-name-part taxon-name-part-type="species" reg="tubulosa">tubulosa</tp:taxon-name-part></tp:taxon-name></italic>. Their leaf margin with crenate and fimbriae, raceme, stamens 5, ovary clavate, capsule hammer-shaped. However, it is different in the following aspects: inferior nodes swollen rhizoid, pale green and with hooked outer sepals, longer lateral united petals, subovate auricle, deeper lower sepal and shorter spur that is reflexed towards the lower sepal.</p><fig id="F1" position="float" orientation="portrait"><object-id xmlns:xlink="http://www.w3.org/1999/xlink" content-type="doi" xlink:type="simple">10.3897/phytokeys.241.113700.figure1</object-id><object-id xmlns:xlink="http://www.w3.org/1999/xlink" content-type="arpha" xlink:type="simple">0E832BB3-BF75-579B-94F7-476F4DB4782E</object-id><label>Figure 1.</label><caption><p><italic><tp:taxon-name><tp:taxon-name-part taxon-name-part-type="genus" reg="Impatiens">Impatiens</tp:taxon-name-part><tp:taxon-name-part taxon-name-part-type="species" reg="beipanjiangensis">beipanjiangensis</tp:taxon-name-part></tp:taxon-name></italic> Jian Xu &amp; H.F. Hu, sp. nov. <bold>A</bold> whole plant
              <bold>B</bold> root <bold>C</bold> margin of leaf<bold>D</bold> flower in side view<bold>E</bold> flower in front view <bold>F</bold> spur <bold>G</bold> lateral sepals <bold>H</bold> dorsal petal <bold>I</bold> inner lateral sepal <bold>J</bold> lateral united petals <bold>K</bold> inner lateral sepal <bold>L</bold> outer lateral sepal <bold>M</bold> fruit <bold>N</bold> fruit anatomy <bold>O</bold> seeds (Drawn by Gan-Yang Yu from Guizhou University).</p></caption><graphic xmlns:xlink="http://www.w3.org/1999/xlink" xlink:href="phytokeys-241-201_article-113700__-g001.jpg" position="float" orientation="portrait" xlink:type="simple" id="oo_1040271.jpg"><uri content-type="original_file" xlink:type="simple">https://binary.pensoft.net/fig/1040271</uri></graphic></fig></tp:treatment-sec><tp:treatment-sec sec-type="description" id="SECID0EKCAE"><title>Description.</title><p>Plants perennial, 40–70 (110) cm tall, glabrous. Procumbent rhizome, inferior nodes swollen, nodes 3–5 cm long and 1–3 cm wide; stem erect, unbranched, fleshy. Leaves alternate, often dense in the upper part of the stem, membranous, elliptic or elliptic-lanceolate, 7–15 cm long, 2.5–4.5 cm wide, deep green above, pale green beneath, apex acuminate, base cuneate; margin obtusely crenate, with fimbriae between teeth, lateral veins 5–7 pairs; petioles 0.5–2 cm long, without glands. Racemes in upper leaf axils, 5–7 flowers, a bract at base, ovate, 0.7–1 cm long, persistent. Peduncle 5–7 cm long. Pedicels 1.5–3 cm long. Flowers yellow, with red spots or not, 3–5 cm long. Lateral sepals 4, pale green, semi-transparent; the outer 2 oblique ovate, outwards hooked to dorsal petal, 1.1–1.3 cm long, 0.5–0.7 cm wide, unequal sides, longitudinally 4–5 veined, apex inwardly curved; the inner 2 linear-lanceolate, 1–1.3 cm long, 0.1–0.3 cm wide, apex recurved. Dorsal petal obovate, 1–1.5 cm long, 0.9–1 cm wide, abaxial mid-vein narrowly carinate. Lateral united petals not clawed, connate, 2–lobed, 2.3–2.8 cm long; basal lobes oblique ovate, 0.9–1.1 cm long, apex acute; lower lobes, elliptic, 2–2.3 cm long, slightly retuse at apex, with a abaxial auricle inflexed, subovate. Lower sepal infundibuliform, 4–5 cm deep, mouth oblique, 1.8–2.3 cm wide, apex acute, gradually constricted to a reflexed and short spur at base; spur 0.8–1.2 cm long, apex bilobed, reflexed towards lower sepal. Stamens 5, anthers small and white, apex obtuse; filaments linear, 2.8–3.3 cm long. Ovary clavate, 4-carpellate, fusiform, ca. 0.5 cm long. Capsule hammer-shaped, 1.4–1.8 cm, superior part inflated, apex mucronulate. Seeds 4, narrowly ellipsoid, dark brown, 0.38–0.43 cm long, 0.19–0.22 cm wide.</p><fig id="F2" position="float" orientation="portrait"><object-id xmlns:xlink="http://www.w3.org/1999/xlink" content-type="doi" xlink:type="simple">10.3897/phytokeys.241.113700.figure2</object-id><object-id xmlns:xlink="http://www.w3.org/1999/xlink" content-type="arpha" xlink:type="simple">D8AD4B3E-6135-5DA1-A8C3-988E15DC5B78</object-id><label>Figure 2.</label><caption><p><italic><tp:taxon-name><tp:taxon-name-part taxon-name-part-type="genus" reg="Impatiens">Impatiens</tp:taxon-name-part><tp:taxon-name-part taxon-name-part-type="species" reg="beipanjiangensis">beipanjiangensis</tp:taxon-name-part></tp:taxon-name></italic> Jian Xu &amp; H.F. Hu, sp. nov. <bold>A</bold> habitat
              <bold>B</bold> whole plant and root <bold>C</bold> adaxial surface of leaf blade and margin of leaf (inset) <bold>D</bold> abaxial surface of leaf blade <bold>E</bold> flower in front view <bold>F</bold> flower in side view and spur (inset) <bold>G</bold> flower anatomy and auricle (inset) (a) dorsal petal (b) outer lateral sepals (c) inner lateral sepals (d) lateral united petals (e) lower sepal (f) filaments and anthers <bold>H</bold> lateral sepals <bold>I</bold> fruit <bold>J</bold> fruit anatomy and seeds (Photographed by Jian Xu).</p></caption><graphic xmlns:xlink="http://www.w3.org/1999/xlink" xlink:href="phytokeys-241-201_article-113700__-g002.jpg" position="float" orientation="portrait" xlink:type="simple" id="oo_1040272.jpg"><uri content-type="original_file" xlink:type="simple">https://binary.pensoft.net/fig/1040272</uri></graphic></fig></tp:treatment-sec><tp:treatment-sec sec-type="phenology" id="SECID0E2DAE"><title>Phenology.</title><p>Flowering October to November, fruiting November to December.</p></tp:treatment-sec><tp:treatment-sec sec-type="etymology" id="SECID0EAEAE"><title>Etymology.</title><p>The specific epithet “beipanjiangensis” refers to the river basin of the type specimen, Panzhou City (Beipanjiang River Basin), Guizhou, China.</p></tp:treatment-sec><tp:treatment-sec sec-type="Vernacular name" id="SECID0EPEAE"><title>Vernacular name.</title><p>The Chinese name is “Bēi Pán Jiāng Fèng Xiān Huā” (北盘江凤仙花).</p></tp:treatment-sec><tp:treatment-sec sec-type="distribution" id="SECID0EUEAE"><title>Distribution and habitat.</title><p>This species is only known to be found in western Guizhou (Fig. <xref ref-type="fig" rid="F3">3</xref>), growing in the humid valley at alt. 1300–1500 m. Type specimens were collected from Panzhou City (Beipanjiang River Basin), Guizhou, China. At present, four populations of <italic><tp:taxon-name><tp:taxon-name-part taxon-name-part-type="genus" reg="Impatiens">I.</tp:taxon-name-part><tp:taxon-name-part taxon-name-part-type="species" reg="beipanjiangensis">beipanjiangensis</tp:taxon-name-part></tp:taxon-name></italic> have been found in Pugu Township, Panzhou City. In addition, a population of <italic><tp:taxon-name><tp:taxon-name-part taxon-name-part-type="genus" reg="Impatiens">I.</tp:taxon-name-part><tp:taxon-name-part taxon-name-part-type="species" reg="beipanjiangensis">beipanjiangensis</tp:taxon-name-part></tp:taxon-name></italic> was found in Huajia Township, Shuicheng District.</p><fig id="F3" position="float" orientation="portrait"><object-id xmlns:xlink="http://www.w3.org/1999/xlink" content-type="doi" xlink:type="simple">10.3897/phytokeys.241.113700.figure3</object-id><object-id xmlns:xlink="http://www.w3.org/1999/xlink" content-type="arpha" xlink:type="simple">C7EC141F-D88D-526C-9A63-1CC97DF0B521</object-id><label>Figure 3.</label><caption><p>Geographical distribution of <italic><tp:taxon-name><tp:taxon-name-part taxon-name-part-type="genus" reg="Impatiens">I.</tp:taxon-name-part><tp:taxon-name-part taxon-name-part-type="species" reg="beipanjiangensis">beipanjiangensis</tp:taxon-name-part></tp:taxon-name>, <tp:taxon-name><tp:taxon-name-part taxon-name-part-type="genus" reg="Impatiens">I.</tp:taxon-name-part><tp:taxon-name-part taxon-name-part-type="species" reg="liboensis">liboensis</tp:taxon-name-part></tp:taxon-name>, <tp:taxon-name><tp:taxon-name-part taxon-name-part-type="genus" reg="Impatiens">I.</tp:taxon-name-part><tp:taxon-name-part taxon-name-part-type="species" reg="chishuiensis">chishuiensis</tp:taxon-name-part></tp:taxon-name>, <tp:taxon-name><tp:taxon-name-part taxon-name-part-type="genus" reg="Impatiens">I.</tp:taxon-name-part><tp:taxon-name-part taxon-name-part-type="species" reg="tubulosa">tubulosa</tp:taxon-name-part></tp:taxon-name></italic> and <italic><tp:taxon-name><tp:taxon-name-part taxon-name-part-type="genus" reg="Impatiens">I.</tp:taxon-name-part><tp:taxon-name-part taxon-name-part-type="species" reg="clavigera">clavigera</tp:taxon-name-part></tp:taxon-name></italic>.</p></caption><graphic xmlns:xlink="http://www.w3.org/1999/xlink" xlink:href="phytokeys-241-201_article-113700__-g003.jpg" position="float" orientation="portrait" xlink:type="simple" id="oo_1040273.jpg"><uri content-type="original_file" xlink:type="simple">https://binary.pensoft.net/fig/1040273</uri></graphic></fig></tp:treatment-sec><tp:treatment-sec sec-type="conservation status" id="SECID0EVHAE"><title>Conservation status.</title><p>According to the current distribution of the population, we provisionally assess its status as Endangered [EN], based on criterion B2ab[i,ii], with the five distribution points and AOO of 20 km<sup>2</sup>, within the range of “Endangered” status(<xref ref-type="bibr" rid="B2">IUCN 2012</xref>). Furthermore, there are about 5100 individuals in the five distribution points and EOO is 12190 km<sup>2</sup>.</p></tp:treatment-sec><tp:treatment-sec sec-type="material" id="SECID0EDIAE"><title>Additional specimens examined.</title><p>China, Guizhou, Panzhou City, Pugu Township, humid valley, alt. 1487 m, <named-content xmlns:xlink="http://www.w3.org/1999/xlink" content-type="dwc:verbatimCoordinates" xlink:type="simple"><named-content content-type="geo-json" specific-use="{&#34;type&#34;:&#34;Point&#34;,&#34;coordinates&#34;:[104.741797,26.061819]}" id="NCID0EMIAE" xlink:type="simple">26°3'42.55"N, 104°44'30.47"E</named-content></named-content>, 06 Oct 2019, Jian Xu, Ying Guo and Jia-Wen Yang (paratype: GZBG!XJ20191006001, isotype: GZBG!XJ20191006001).</p></tp:treatment-sec><tp:treatment-sec sec-type="Similar species" id="SECID0ERIAE"><title>Similar species.</title><p><italic><tp:taxon-name><tp:taxon-name-part taxon-name-part-type="genus" reg="Impatiens">I.</tp:taxon-name-part><tp:taxon-name-part taxon-name-part-type="species" reg="beipanjiangensis">beipanjiangensis</tp:taxon-name-part></tp:taxon-name></italic> is similar to <italic><tp:taxon-name><tp:taxon-name-part taxon-name-part-type="genus" reg="Impatiens">I.</tp:taxon-name-part><tp:taxon-name-part taxon-name-part-type="species" reg="liboensis">liboensis</tp:taxon-name-part></tp:taxon-name>, <tp:taxon-name><tp:taxon-name-part taxon-name-part-type="genus" reg="Impatiens">I.</tp:taxon-name-part><tp:taxon-name-part taxon-name-part-type="species" reg="chishuiensis">chishuiensis</tp:taxon-name-part></tp:taxon-name></italic> and <italic><tp:taxon-name><tp:taxon-name-part taxon-name-part-type="genus" reg="Impatiens">I.</tp:taxon-name-part><tp:taxon-name-part taxon-name-part-type="species" reg="clavigera">clavigera</tp:taxon-name-part></tp:taxon-name></italic> in morphology, but <italic><tp:taxon-name><tp:taxon-name-part taxon-name-part-type="genus" reg="Impatiens">I.</tp:taxon-name-part><tp:taxon-name-part taxon-name-part-type="species" reg="tubulosa">tubulosa</tp:taxon-name-part></tp:taxon-name></italic> has the closest relationship to it. However, after careful comparison, we found that the five species were significantly different in life form, root, outer lateral sepals, lateral united petals, lower sepal, pollen, seed and other traits. Additionally, the traits expression of each population of the new species was relatively stable and there was no significant difference. Deleted morphological comparison of four species is shown in Table <xref ref-type="table" rid="T1">1</xref> and Fig. <xref ref-type="fig" rid="F4">4</xref>:</p><fig id="F4" position="float" orientation="portrait"><object-id xmlns:xlink="http://www.w3.org/1999/xlink" content-type="doi" xlink:type="simple">10.3897/phytokeys.241.113700.figure4</object-id><object-id xmlns:xlink="http://www.w3.org/1999/xlink" content-type="arpha" xlink:type="simple">4E028506-0E8D-5C22-B72C-BE168C55200F</object-id><label>Figure 4.</label><caption><p>Detailed comparison diagram of <italic><tp:taxon-name><tp:taxon-name-part taxon-name-part-type="genus" reg="Impatiens">Impatiens</tp:taxon-name-part><tp:taxon-name-part taxon-name-part-type="species" reg="beipanjiangensis">beipanjiangensis</tp:taxon-name-part></tp:taxon-name></italic>, <italic><tp:taxon-name><tp:taxon-name-part taxon-name-part-type="genus" reg="Impatiens">I.</tp:taxon-name-part><tp:taxon-name-part taxon-name-part-type="species" reg="liboensis">liboensis</tp:taxon-name-part></tp:taxon-name></italic> and <italic><tp:taxon-name><tp:taxon-name-part taxon-name-part-type="genus" reg="Impatiens">I.</tp:taxon-name-part><tp:taxon-name-part taxon-name-part-type="species" reg="chishuiensis">chishuiensis</tp:taxon-name-part></tp:taxon-name></italic><bold>A</bold> flower anatomy of <italic><tp:taxon-name><tp:taxon-name-part taxon-name-part-type="genus" reg="Impatiens">I.</tp:taxon-name-part><tp:taxon-name-part taxon-name-part-type="species" reg="beipanjiangensis">beipanjiangensis</tp:taxon-name-part></tp:taxon-name></italic><bold>B</bold> flower of <italic><tp:taxon-name><tp:taxon-name-part taxon-name-part-type="genus" reg="Impatiens">I.</tp:taxon-name-part><tp:taxon-name-part taxon-name-part-type="species" reg="beipanjiangensis">beipanjiangensis</tp:taxon-name-part></tp:taxon-name></italic><bold>C</bold> flower anatomy of <italic><tp:taxon-name><tp:taxon-name-part taxon-name-part-type="genus" reg="Impatiens">I.</tp:taxon-name-part><tp:taxon-name-part taxon-name-part-type="species" reg="liboensis">liboensis</tp:taxon-name-part></tp:taxon-name></italic><bold>D</bold> flower of <italic><tp:taxon-name><tp:taxon-name-part taxon-name-part-type="genus" reg="Impatiens">I.</tp:taxon-name-part><tp:taxon-name-part taxon-name-part-type="species" reg="liboensis">liboensis</tp:taxon-name-part></tp:taxon-name></italic><bold>E</bold> flower anatomy of <italic><tp:taxon-name><tp:taxon-name-part taxon-name-part-type="genus" reg="Impatiens">I.</tp:taxon-name-part><tp:taxon-name-part taxon-name-part-type="species" reg="chishuiensis">chishuiensis</tp:taxon-name-part></tp:taxon-name></italic><bold>F</bold> flower of <italic><tp:taxon-name><tp:taxon-name-part taxon-name-part-type="genus" reg="Impatiens">I.</tp:taxon-name-part><tp:taxon-name-part taxon-name-part-type="species" reg="chishuiensis">chishuiensis</tp:taxon-name-part></tp:taxon-name></italic> (Photographed by Jian Xu).</p></caption><graphic xmlns:xlink="http://www.w3.org/1999/xlink" xlink:href="phytokeys-241-201_article-113700__-g004.jpg" position="float" orientation="portrait" xlink:type="simple" id="oo_1040274.jpg"><uri content-type="original_file" xlink:type="simple">https://binary.pensoft.net/fig/1040274</uri></graphic></fig><table-wrap id="T1" position="float" orientation="portrait"><label>Table 1.</label><caption><p>Detailed comparison of <italic><tp:taxon-name><tp:taxon-name-part taxon-name-part-type="genus" reg="Impatiens">I.</tp:taxon-name-part><tp:taxon-name-part taxon-name-part-type="species" reg="beipanjiangensis">beipanjiangensis</tp:taxon-name-part></tp:taxon-name></italic>, <italic><tp:taxon-name><tp:taxon-name-part taxon-name-part-type="genus" reg="Impatiens">I.</tp:taxon-name-part><tp:taxon-name-part taxon-name-part-type="species" reg="liboensis">liboensis</tp:taxon-name-part></tp:taxon-name></italic>, <italic><tp:taxon-name><tp:taxon-name-part taxon-name-part-type="genus" reg="Impatiens">I.</tp:taxon-name-part><tp:taxon-name-part taxon-name-part-type="species" reg="chishuiensis">chishuiensis</tp:taxon-name-part></tp:taxon-name></italic>, <italic><tp:taxon-name><tp:taxon-name-part taxon-name-part-type="genus" reg="Impatiens">I.</tp:taxon-name-part><tp:taxon-name-part taxon-name-part-type="species" reg="tubulosa">tubulosa</tp:taxon-name-part></tp:taxon-name></italic> and <italic><tp:taxon-name><tp:taxon-name-part taxon-name-part-type="genus" reg="Impatiens">I.</tp:taxon-name-part><tp:taxon-name-part taxon-name-part-type="species" reg="clavigera">clavigera</tp:taxon-name-part></tp:taxon-name></italic>.</p></caption><table id="TID0EHNAE" rules="all"><tbody><tr><th rowspan="1" colspan="1">Characters</th><th rowspan="1" colspan="1">
                    <italic>
                      <tp:taxon-name><tp:taxon-name-part taxon-name-part-type="genus" reg="Impatiens">I.</tp:taxon-name-part><tp:taxon-name-part taxon-name-part-type="species" reg="beipanjiangensis">beipanjiangensis</tp:taxon-name-part></tp:taxon-name>
                    </italic>
                  </th><th rowspan="1" colspan="1">
                    <italic>
                      <tp:taxon-name><tp:taxon-name-part taxon-name-part-type="genus" reg="Impatiens">I.</tp:taxon-name-part><tp:taxon-name-part taxon-name-part-type="species" reg="liboensis">liboensis</tp:taxon-name-part></tp:taxon-name>
                    </italic>
                  </th><th rowspan="1" colspan="1">
                    <italic>
                      <tp:taxon-name><tp:taxon-name-part taxon-name-part-type="genus" reg="Impatiens">I.</tp:taxon-name-part><tp:taxon-name-part taxon-name-part-type="species" reg="chishuiensis">chishuiensis</tp:taxon-name-part></tp:taxon-name>
                    </italic>
                  </th><th rowspan="1" colspan="1">
                    <italic>
                      <tp:taxon-name><tp:taxon-name-part taxon-name-part-type="genus" reg="Impatiens">I.</tp:taxon-name-part><tp:taxon-name-part taxon-name-part-type="species" reg="tubulosa">tubulosa</tp:taxon-name-part></tp:taxon-name>
                    </italic>
                  </th><th rowspan="1" colspan="1">
                    <italic>
                      <tp:taxon-name><tp:taxon-name-part taxon-name-part-type="genus" reg="Impatiens">I.</tp:taxon-name-part><tp:taxon-name-part taxon-name-part-type="species" reg="clavigera">clavigera</tp:taxon-name-part></tp:taxon-name>
                    </italic>
                  </th></tr><tr><td rowspan="1" colspan="1">Life form</td><td rowspan="1" colspan="1">perennial</td><td rowspan="1" colspan="1">perennial</td><td rowspan="1" colspan="1">annual</td><td rowspan="1" colspan="1">annual</td><td rowspan="1" colspan="1">perennial</td></tr><tr><td rowspan="1" colspan="1">Plant height</td><td rowspan="1" colspan="1">40–70(10) cm</td><td rowspan="1" colspan="1">22–50 cm</td><td rowspan="1" colspan="1">30–50 cm</td><td rowspan="1" colspan="1">30–40 cm</td><td rowspan="1" colspan="1">50–60 cm</td></tr><tr><td rowspan="1" colspan="1">Root type</td><td rowspan="1" colspan="1">rhizome, inferior nodes swollen</td><td rowspan="1" colspan="1">underground tuber</td><td rowspan="1" colspan="1">rhizome, not swollen</td><td rowspan="1" colspan="1">fibrous root</td><td rowspan="1" colspan="1">rhizome, not swollen</td></tr><tr><td rowspan="1" colspan="1">Petiole</td><td rowspan="1" colspan="1">0.5–2 cm</td><td rowspan="1" colspan="1">1.5–5 cm</td><td rowspan="1" colspan="1">0.5–2 cm</td><td rowspan="1" colspan="1">0.5–1.5 cm</td><td rowspan="1" colspan="1">1–2 cm</td></tr><tr><td rowspan="1" colspan="1">Flowers colour</td><td rowspan="1" colspan="1">yellow</td><td rowspan="1" colspan="1">white or pink-white</td><td rowspan="1" colspan="1">yellow</td><td rowspan="1" colspan="1">yellow or yellow-white</td><td rowspan="1" colspan="1">pale yellow</td></tr><tr><td rowspan="1" colspan="1">Outer lateral sepals</td><td rowspan="1" colspan="1">pale green, oblique ovate, hooked curved, 1.1–1.3 cm long</td><td rowspan="1" colspan="1">white, oblique ovate, 0.9–1 cm long</td><td rowspan="1" colspan="1">yellow, oblique ovate or ovate, 0.9–1 cm long</td><td rowspan="1" colspan="1">white, oblique ovate, 0.5–0.6 cm long</td><td rowspan="1" colspan="1">yellow green, oblique ovate, 0.8–1.2 cm long</td></tr><tr><td rowspan="1" colspan="1">Lateral united petals</td><td rowspan="1" colspan="1">not clawed, 2.3–2.8 cm long; lower lobes elliptic, slightly retuse at apex, with a abaxial auricle inflexed, subovate</td><td rowspan="1" colspan="1">not clawed, ca. 2 cm long; lower lobes obovate-oblong or obliquely obovate, slightly retuse at apex, with a abaxial auricle inflexed, suborbicular</td><td rowspan="1" colspan="1">not clawed, ca. 2.5 cm long; lower lobes oblong, apex obtuse, with a abaxial auricle inflexed, suborbicular</td><td rowspan="1" colspan="1">shortly clawed, ca. 1.5 cm long, lower lobes obovate, apex obtuse, auricle absent</td><td rowspan="1" colspan="1">not clawed, 2.5–2.6 cm long; lower lobes oblong, with a abaxial auricle, round,</td></tr><tr><td rowspan="1" colspan="1">Lower sepal</td><td rowspan="1" colspan="1">infundibuliform, 4–5 cm deep; mouth oblique, 1.8–2.3 cm wide</td><td rowspan="1" colspan="1">saccate, 2.5–3 cm deep; mouth vertical, 2.5–3 cm wide</td><td rowspan="1" colspan="1">broadly infundibuliform, ca. 2 cm deep; mouth vertical, ca. 2 cm wide</td><td rowspan="1" colspan="1">saccate, 2–2.5 cm deep; mouth lightly oblique, ca. 1.5 cm wide</td><td rowspan="1" colspan="1">deeply saccate, ca. 3 cm deep; mouth oblique, ca. 2 cm wide</td></tr><tr><td rowspan="1" colspan="1">Spur</td><td rowspan="1" colspan="1">0.8–1.2 cm long, apex bilobed, reflexed towards the lower sepal</td><td rowspan="1" colspan="1">0.8–1.2 cm long, apex bilobed, incurved</td><td rowspan="1" colspan="1">1.5–1.8 cm long, apex acuminate, incurved</td><td rowspan="1" colspan="1">ca. 2 cm long, apex acuminate, recurved</td><td rowspan="1" colspan="1">ca. 1 cm long, apex acuminate, incurved</td></tr></tbody></table></table-wrap></tp:treatment-sec><tp:treatment-sec sec-type="description" id="SECID0EKYAE"><title>Palynology and seed description.</title><p>The pollen grains of <italic><tp:taxon-name><tp:taxon-name-part taxon-name-part-type="genus" reg="Impatiens">I.</tp:taxon-name-part><tp:taxon-name-part taxon-name-part-type="species" reg="beipanjiangensis">beipanjiangensis</tp:taxon-name-part></tp:taxon-name></italic> are triangular in polar view, tricolpate with long, thin colpi, an exine with reticulate ornamentation and dense granules in lumina (Fig. <xref ref-type="fig" rid="F5">5A–C</xref>). The average size of Polar length × equatorial length (P × E) is 19.44 (18.42–20.36) × 31.12 (29.61–32.42) μm. The seeds of <italic><tp:taxon-name><tp:taxon-name-part taxon-name-part-type="genus" reg="Impatiens">I.</tp:taxon-name-part><tp:taxon-name-part taxon-name-part-type="species" reg="beipanjiangensis">beipanjiangensis</tp:taxon-name-part></tp:taxon-name></italic> are 0.38–0.43 cm × 0.19–0.22 cm, dark brown in colour, narrowly ellipsoid. The seed surface with reticulate ornamentation and the shape is very irregular. The meshes are slightly sunken, the bottoms are wrinkled and there are ellipsoidal appendages in the mesh. The reticular ridges are folded and top curved (Fig. <xref ref-type="fig" rid="F5">5D–F</xref>). The seed morphology of <italic><tp:taxon-name><tp:taxon-name-part taxon-name-part-type="genus" reg="Impatiens">I.</tp:taxon-name-part><tp:taxon-name-part taxon-name-part-type="species" reg="beipanjiangensis">beipanjiangensis</tp:taxon-name-part></tp:taxon-name></italic> is different from other species of <tp:taxon-name><tp:taxon-name-part taxon-name-part-type="genus" reg="Impatiens">Impatiens</tp:taxon-name-part></tp:taxon-name> in size and appendages. The pollen morphology of <italic><tp:taxon-name><tp:taxon-name-part taxon-name-part-type="genus" reg="Impatiens">I.</tp:taxon-name-part><tp:taxon-name-part taxon-name-part-type="species" reg="beipanjiangensis">beipanjiangensis</tp:taxon-name-part></tp:taxon-name></italic> is also quite different from its related species (<xref ref-type="bibr" rid="B23">Zeng et al. 2016</xref>). The detailed comparison is shown in Table <xref ref-type="table" rid="T2">2</xref>.</p><fig id="F5" position="float" orientation="portrait"><object-id xmlns:xlink="http://www.w3.org/1999/xlink" content-type="doi" xlink:type="simple">10.3897/phytokeys.241.113700.figure5</object-id><object-id xmlns:xlink="http://www.w3.org/1999/xlink" content-type="arpha" xlink:type="simple">BA772D3D-5427-5EA9-A2D4-438E1A29E3A3</object-id><label>Figure 5.</label><caption><p>Scanning electron microscope images of seeds and pollen grains of <italic><tp:taxon-name><tp:taxon-name-part taxon-name-part-type="genus" reg="Impatiens">Impatiens</tp:taxon-name-part><tp:taxon-name-part taxon-name-part-type="species" reg="beipanjiangensis">beipanjiangensis</tp:taxon-name-part></tp:taxon-name></italic> Jian Xu &amp; H.F. Hu, sp. nov. <bold>A–C</bold> pollen grains of <italic><tp:taxon-name><tp:taxon-name-part taxon-name-part-type="genus" reg="Impatiens">I.</tp:taxon-name-part><tp:taxon-name-part taxon-name-part-type="species" reg="beipanjiangensis">beipanjiangensis</tp:taxon-name-part></tp:taxon-name></italic><bold>D–F</bold> seeds of <italic><tp:taxon-name><tp:taxon-name-part taxon-name-part-type="genus" reg="Impatiens">I.</tp:taxon-name-part><tp:taxon-name-part taxon-name-part-type="species" reg="beipanjiangensis">beipanjiangensis</tp:taxon-name-part></tp:taxon-name></italic>.</p></caption><graphic xmlns:xlink="http://www.w3.org/1999/xlink" xlink:href="phytokeys-241-201_article-113700__-g005.jpg" position="float" orientation="portrait" xlink:type="simple" id="oo_1040275.jpg"><uri content-type="original_file" xlink:type="simple">https://binary.pensoft.net/fig/1040275</uri></graphic></fig><table-wrap id="T2" position="float" orientation="portrait"><label>Table 2.</label><caption><p>Detailed palynology comparison of <italic><tp:taxon-name><tp:taxon-name-part taxon-name-part-type="genus" reg="Impatiens">Impatiens</tp:taxon-name-part><tp:taxon-name-part taxon-name-part-type="species" reg="beipanjiangensis">beipanjiangensis</tp:taxon-name-part></tp:taxon-name></italic>, <italic><tp:taxon-name><tp:taxon-name-part taxon-name-part-type="genus" reg="Impatiens">I.</tp:taxon-name-part><tp:taxon-name-part taxon-name-part-type="species" reg="liboensis">liboensis</tp:taxon-name-part></tp:taxon-name></italic>, <italic><tp:taxon-name><tp:taxon-name-part taxon-name-part-type="genus" reg="Impatiens">I.</tp:taxon-name-part><tp:taxon-name-part taxon-name-part-type="species" reg="chishuiensis">chishuiensis</tp:taxon-name-part></tp:taxon-name></italic>, <italic><tp:taxon-name><tp:taxon-name-part taxon-name-part-type="genus" reg="Impatiens">I.</tp:taxon-name-part><tp:taxon-name-part taxon-name-part-type="species" reg="tubulosa">tubulosa</tp:taxon-name-part></tp:taxon-name></italic> and <italic><tp:taxon-name><tp:taxon-name-part taxon-name-part-type="genus" reg="Impatiens">I.</tp:taxon-name-part><tp:taxon-name-part taxon-name-part-type="species" reg="clavigera">clavigera</tp:taxon-name-part></tp:taxon-name></italic>.</p></caption><table id="TID0EFZAE" rules="all"><tbody><tr><th rowspan="1" colspan="1">Species</th><th rowspan="1" colspan="1">Shape in polar view</th><th rowspan="1" colspan="1">Polar length × equatorial length (P × E)/um</th><th rowspan="1" colspan="1">Granules in lumina</th></tr><tr><td rowspan="1" colspan="1">
                    <italic>
                      <tp:taxon-name><tp:taxon-name-part taxon-name-part-type="genus" reg="Impatiens">I.</tp:taxon-name-part><tp:taxon-name-part taxon-name-part-type="species" reg="beipanjiangensis">beipanjiangensis</tp:taxon-name-part></tp:taxon-name>
                    </italic>
                  </td><td rowspan="1" colspan="1">triangular</td><td rowspan="1" colspan="1">19.44 (18.42–20.36) × 31.12 (29.61–32.42)</td><td rowspan="1" colspan="1">++++</td></tr><tr><td rowspan="1" colspan="1">
                    <italic>
                      <tp:taxon-name><tp:taxon-name-part taxon-name-part-type="genus" reg="Impatiens">I.</tp:taxon-name-part><tp:taxon-name-part taxon-name-part-type="species" reg="liboensis">liboensis</tp:taxon-name-part></tp:taxon-name>
                    </italic>
                  </td><td rowspan="1" colspan="1">triangular-subcircular</td><td rowspan="1" colspan="1">15.3 (14.8–15.5) × 39.2 (38.8–40.6)</td><td rowspan="1" colspan="1">+++</td></tr><tr><td rowspan="1" colspan="1">
                    <italic>
                      <tp:taxon-name><tp:taxon-name-part taxon-name-part-type="genus" reg="Impatiens">I.</tp:taxon-name-part><tp:taxon-name-part taxon-name-part-type="species" reg="chishuiensis">chishuiensis</tp:taxon-name-part></tp:taxon-name>
                    </italic>
                  </td><td rowspan="1" colspan="1">subellipsoid</td><td rowspan="1" colspan="1">27.0–29.2 × 25.8–26.5</td><td rowspan="1" colspan="1">+++++</td></tr><tr><td rowspan="1" colspan="1">
                    <italic>
                      <tp:taxon-name><tp:taxon-name-part taxon-name-part-type="genus" reg="Impatiens">I.</tp:taxon-name-part><tp:taxon-name-part taxon-name-part-type="species" reg="tubulosa">tubulosa</tp:taxon-name-part></tp:taxon-name>
                    </italic>
                  </td><td rowspan="1" colspan="1">triangular</td><td rowspan="1" colspan="1">13.3 (14.8–15.5) × 36.2 (34.7–37.6)</td><td rowspan="1" colspan="1">+++</td></tr><tr><td rowspan="1" colspan="1">
                    <italic>
                      <tp:taxon-name><tp:taxon-name-part taxon-name-part-type="genus" reg="Impatiens">I.</tp:taxon-name-part><tp:taxon-name-part taxon-name-part-type="species" reg="clavigera">clavigera</tp:taxon-name-part></tp:taxon-name>
                    </italic>
                  </td><td rowspan="1" colspan="1">triangular-subcircular</td><td rowspan="1" colspan="1">32.4 (30.5–32.9) × 36.8 (32.5–37.3)</td><td rowspan="1" colspan="1">++++</td></tr></tbody></table><table-wrap-foot><fn><p>Note: “+” represents granule density in the lumina.</p></fn></table-wrap-foot></table-wrap></tp:treatment-sec><tp:treatment-sec sec-type="Molecular phylogenetic evidence" id="SECID0EWCAG"><title>Molecular phylogenetic evidence.</title><p>In the phylogenetic tree, based on the ITS sequences (Fig. <xref ref-type="fig" rid="F6">6</xref>), two sequences of <italic><tp:taxon-name><tp:taxon-name-part taxon-name-part-type="genus" reg="Impatiens">I.</tp:taxon-name-part><tp:taxon-name-part taxon-name-part-type="species" reg="beipanjiangensis">beipanjiangensis</tp:taxon-name-part></tp:taxon-name></italic> were clustered together, indicating that it is a distinct new species in the <tp:taxon-name><tp:taxon-name-part taxon-name-part-type="genus" reg="Impatiens">Impatiens</tp:taxon-name-part><tp:taxon-name-part taxon-name-part-type="infraspecific-rank">subg.</tp:taxon-name-part><tp:taxon-name-part taxon-name-part-type="subgenus" reg="Clavicarpa">Clavicarpa</tp:taxon-name-part></tp:taxon-name> and <italic><tp:taxon-name><tp:taxon-name-part taxon-name-part-type="genus" reg="Impatiens">I.</tp:taxon-name-part><tp:taxon-name-part taxon-name-part-type="species" reg="beipanjiangensis">beipanjiangensis</tp:taxon-name-part></tp:taxon-name>, <tp:taxon-name><tp:taxon-name-part taxon-name-part-type="genus" reg="Impatiens">I.</tp:taxon-name-part><tp:taxon-name-part taxon-name-part-type="species" reg="tubulosa">tubulosa</tp:taxon-name-part></tp:taxon-name></italic> and <italic><tp:taxon-name><tp:taxon-name-part taxon-name-part-type="genus" reg="Impatiens">I.</tp:taxon-name-part><tp:taxon-name-part taxon-name-part-type="species" reg="wilsonii">wilsonii</tp:taxon-name-part></tp:taxon-name></italic>, as well as <italic><tp:taxon-name><tp:taxon-name-part taxon-name-part-type="genus" reg="Impatiens">I.</tp:taxon-name-part><tp:taxon-name-part taxon-name-part-type="species" reg="omeiana">omeiana</tp:taxon-name-part></tp:taxon-name></italic>, form a small clade. The sister species of <italic><tp:taxon-name><tp:taxon-name-part taxon-name-part-type="genus" reg="Impatiens">I.</tp:taxon-name-part><tp:taxon-name-part taxon-name-part-type="species" reg="beipanjiangensis">beipanjiangensis</tp:taxon-name-part></tp:taxon-name></italic> is <italic><tp:taxon-name><tp:taxon-name-part taxon-name-part-type="genus" reg="Impatiens">I.</tp:taxon-name-part><tp:taxon-name-part taxon-name-part-type="species" reg="tubulosa">tubulosa</tp:taxon-name-part></tp:taxon-name></italic>; however, the strong support demonstrates the uniqueness of <italic><tp:taxon-name><tp:taxon-name-part taxon-name-part-type="genus" reg="Impatiens">I.</tp:taxon-name-part><tp:taxon-name-part taxon-name-part-type="species" reg="beipanjiangensis">beipanjiangensis</tp:taxon-name-part></tp:taxon-name></italic> (PP 0.967). At the same time, the morphological features and phenological period of <italic><tp:taxon-name><tp:taxon-name-part taxon-name-part-type="genus" reg="Impatiens">I.</tp:taxon-name-part><tp:taxon-name-part taxon-name-part-type="species" reg="beipanjiangensis">beipanjiangensis</tp:taxon-name-part></tp:taxon-name></italic> also reveal that this species is markedly different from <italic><tp:taxon-name><tp:taxon-name-part taxon-name-part-type="genus" reg="Impatiens">I.</tp:taxon-name-part><tp:taxon-name-part taxon-name-part-type="species" reg="tubulosa">tubulosa</tp:taxon-name-part></tp:taxon-name></italic> (Table <xref ref-type="table" rid="T1">1</xref>). The Bayesian phylogenetic tree topology is similar to those obtained in previous studies (<xref ref-type="bibr" rid="B16">Tan et al. 2015</xref>; <xref ref-type="bibr" rid="B18">Xia et al. 2019</xref>; <xref ref-type="bibr" rid="B11">Qin et al. 2020</xref>; <xref ref-type="bibr" rid="B14">Ruchisansakun et al. 2021</xref>). The phylogenetic tree results further proved the distinctiveness of <italic><tp:taxon-name><tp:taxon-name-part taxon-name-part-type="genus" reg="Impatiens">I.</tp:taxon-name-part><tp:taxon-name-part taxon-name-part-type="species" reg="beipanjiangensis">beipanjiangensis</tp:taxon-name-part></tp:taxon-name></italic>, which is congruent with the morphological comparison result.</p><fig id="F6" position="float" orientation="portrait"><object-id xmlns:xlink="http://www.w3.org/1999/xlink" content-type="doi" xlink:type="simple">10.3897/phytokeys.241.113700.figure6</object-id><object-id xmlns:xlink="http://www.w3.org/1999/xlink" content-type="arpha" xlink:type="simple">58DA67EF-E56E-536A-B665-E9D18E353DC8</object-id><label>Figure 6.</label><caption><p>Partial Bayesian consensus phylogram, based on ITS sequences. Numbers above and below branches are Bayesian posterior probabilities.</p></caption><graphic xmlns:xlink="http://www.w3.org/1999/xlink" xlink:href="phytokeys-241-201_article-113700__-g006.jpg" position="float" orientation="portrait" xlink:type="simple" id="oo_1040276.jpg"><uri content-type="original_file" xlink:type="simple">https://binary.pensoft.net/fig/1040276</uri></graphic></fig></tp:treatment-sec><ref-list><ref id="B2"><mixed-citation xmlns:xlink="http://www.w3.org/1999/xlink" xlink:type="simple">IUCN (<year>2012</year>) IUCN Red List Categories and Criteria: Version 3.1. Second edition. International Union for Conservation of Nature, Gland and Cambridge.</mixed-citation></ref><ref id="B23"><mixed-citation xmlns:xlink="http://www.w3.org/1999/xlink" xlink:type="simple"><person-group><name name-style="western"><surname>Zeng</surname><given-names>L</given-names></name><name name-style="western"><surname>Yan</surname><given-names>RY</given-names></name><name name-style="western"><surname>Zhang</surname><given-names>M</given-names></name></person-group> (<year>2016</year>) <article-title>Taxonomic significance of the pollen morphology of subg. <tp:taxon-name><tp:taxon-name-part taxon-name-part-type="genus"/><tp:taxon-name-part taxon-name-part-type="subgenus">Clavicarpa</tp:taxon-name-part></tp:taxon-name> (<italic><tp:taxon-name><tp:taxon-name-part taxon-name-part-type="genus">Impatiens</tp:taxon-name-part></tp:taxon-name></italic>, <tp:taxon-name><tp:taxon-name-part taxon-name-part-type="family">Balsaminaceae</tp:taxon-name-part></tp:taxon-name>).</article-title><source>Guihaia</source><volume>36</volume>(<issue>10</issue>): <fpage>1245</fpage>–<lpage>1252</lpage>. <ext-link xlink:href="10.11931/guihaia.gxzw201507037" ext-link-type="doi" xlink:type="simple">https://doi.org/10.11931/guihaia.gxzw201507037</ext-link></mixed-citation></ref><ref id="B16"><mixed-citation xmlns:xlink="http://www.w3.org/1999/xlink" xlink:type="simple"><person-group><name name-style="western"><surname>Tan</surname><given-names>YH</given-names></name><name name-style="western"><surname>Liu</surname><given-names>YN</given-names></name><name name-style="western"><surname>Jiang</surname><given-names>H</given-names></name><name name-style="western"><surname>Zhu</surname><given-names>XX</given-names></name><name name-style="western"><surname>Zhang W &amp; Yu</surname><given-names>SX</given-names></name></person-group> (<year>2015</year>) <article-title><italic><tp:taxon-name><tp:taxon-name-part taxon-name-part-type="genus">Impatiens</tp:taxon-name-part><tp:taxon-name-part taxon-name-part-type="species">pandurata</tp:taxon-name-part></tp:taxon-name></italic> (<tp:taxon-name><tp:taxon-name-part taxon-name-part-type="family">Balsaminaceae</tp:taxon-name-part></tp:taxon-name>), a new species from Yunnan, China.</article-title><source>Botanical Studies</source><volume>56</volume>(<issue>1</issue>): <fpage>29</fpage>. <ext-link xlink:href="10.1186/s40529-015-0108-4" ext-link-type="doi" xlink:type="simple">https://doi.org/10.1186/s40529-015-0108-4</ext-link></mixed-citation></ref><ref id="B18"><mixed-citation xmlns:xlink="http://www.w3.org/1999/xlink" xlink:type="simple"><person-group><name name-style="western"><surname>Xia</surname><given-names>CY</given-names></name><name name-style="western"><surname>Sudhindra</surname><given-names>RG</given-names></name><name name-style="western"><surname>Zhao</surname><given-names>XL</given-names></name><name name-style="western"><surname>Van Do</surname><given-names>T</given-names></name><name name-style="western"><surname>Zhu</surname><given-names>XY</given-names></name><name name-style="western"><surname>Qin</surname><given-names>Y</given-names></name><name name-style="western"><surname>Deng</surname><given-names>HP</given-names></name><name name-style="western"><surname>Yu</surname><given-names>SX</given-names></name></person-group> (<year>2019</year>) <italic><tp:taxon-name><tp:taxon-name-part taxon-name-part-type="genus">Impatiens</tp:taxon-name-part><tp:taxon-name-part taxon-name-part-type="species">maculifera</tp:taxon-name-part></tp:taxon-name></italic> sp. nov. (<tp:taxon-name><tp:taxon-name-part taxon-name-part-type="family">Balsaminaceae</tp:taxon-name-part></tp:taxon-name>) Yunnan, China. Nordic Journal of Botany 37(8): e2422. <ext-link xlink:href="10.1111/njb.02422" ext-link-type="doi" xlink:type="simple">https://doi.org/10.1111/njb.02422</ext-link></mixed-citation></ref><ref id="B11"><mixed-citation xmlns:xlink="http://www.w3.org/1999/xlink" xlink:type="simple"><person-group><name name-style="western"><surname>Qin</surname><given-names>Y</given-names></name><name name-style="western"><surname>Xia</surname><given-names>CY</given-names></name><name name-style="western"><surname>Yang</surname><given-names>XD</given-names></name><name name-style="western"><surname>Triboun</surname><given-names>P</given-names></name><name name-style="western"><surname>Son</surname><given-names>HT</given-names></name><name name-style="western"><surname>Wu</surname><given-names>XX</given-names></name><name name-style="western"><surname>Pei</surname><given-names>ZX</given-names></name><name name-style="western"><surname>Yu</surname><given-names>SX</given-names></name></person-group> (<year>2020</year>) <italic><tp:taxon-name><tp:taxon-name-part taxon-name-part-type="genus">Impatiens</tp:taxon-name-part><tp:taxon-name-part taxon-name-part-type="species">macrantha</tp:taxon-name-part></tp:taxon-name></italic> (<tp:taxon-name><tp:taxon-name-part taxon-name-part-type="family">Balsaminaceae</tp:taxon-name-part></tp:taxon-name>) sp. nov., a new species from limestone areas in Guangxi, China. Nordic Journal of Botany 38(10): e2784. <ext-link xlink:href="10.1111/njb.02784" ext-link-type="doi" xlink:type="simple">https://doi.org/10.1111/njb.02784</ext-link></mixed-citation></ref><ref id="B14"><mixed-citation xmlns:xlink="http://www.w3.org/1999/xlink" xlink:type="simple"><person-group><name name-style="western"><surname>Ruchisansakun</surname><given-names>S</given-names></name><name name-style="western"><surname>Mertens</surname><given-names>A</given-names></name><name name-style="western"><surname>Janssens</surname><given-names>SB</given-names></name><name name-style="western"><surname>Smets</surname><given-names>EF</given-names></name><name name-style="western"><surname>van der Niet</surname><given-names>T</given-names></name></person-group> (<year>2021</year>) <article-title>Evolution of pollination syndromes and corolla symmetry in <tp:taxon-name><tp:taxon-name-part taxon-name-part-type="family">Balsaminaceae</tp:taxon-name-part></tp:taxon-name> reconstructed using phylogenetic comparative analyses.</article-title><source>Annals of Botany</source><volume>127</volume>(<issue>2</issue>): <fpage>267</fpage>–<lpage>280</lpage>. <ext-link xlink:href="10.1093/aob/mcaa184" ext-link-type="doi" xlink:type="simple">https://doi.org/10.1093/aob/mcaa184</ext-link></mixed-citation></ref></ref-list></tp:taxon-treatment>
